# Supplementary material for: Development of a Radiomic-Based Model Predicting Lymph Node Involvement in Prostate Cancer Patients
Source: Cancers (Basel). 2021 Nov 12;13(22):5672. doi: 10.3390/cancers13225672 (PMC8616049; doi:10.3390/cancers13225672)
Supplement: Supplementary file 1 [file cancers-13-05672-s001.zip]

Archive with 1 entries (1 files):
- cancers-1413572-supplementary.pdf
